# Supplementary material for: Seladelpar Improved Itch, Itch‐Related Sleep Disturbance and Measures of Fatigue in Patients With Primary Biliary Cholangitis and Pruritus in the Phase 3 RESPONSE Trial
Source: Aliment Pharmacol Ther. 2026 Apr 3;64(1):23–35. doi: 10.1111/apt.70630 (PMC13251588; doi:10.1111/apt.70630)
Supplement: Supplementary file 1 — Table S1: 5‐D Itch scale information. Table S2: PBC‐40 scale information. Table S3: Summary of health‐related quality of life outcomes reported by analysis population. Table S4: Demographics and baseline clinical characteristics in patients with NRS ≥ 7 at BL. Table S5: Demographics and baseline clinical characteristics in patients with PBC‐40 itch ≥ 7 at BL. Table S6: Most common adverse events (≥ 5% in the seladelpar arms) by preferred term by BL pruritus NRS score (NRS < 4 and NRS ≥ 4) and treatment arm. Figure S1: RESPONSE study design and schedule of PRO assessments. Figure S2: 5‐D Itch changes in all domains and the sleep disturbance item at months 6 and 12 in patients with moderate to severe pruritus based on NRS ≥ 4 at baseline. Figure S3: PBC‐40 changes in all domains and the sleep disturbance question at months 6 and 12 in patients with moderate to severe pruritus based on NRS ≥ 4 at baseline. Figure S4: Spearman correlations of the change in PBC‐40 itch and fatigue domain scores at months 6 and 12 in patients with moderate to severe pruritus based on NRS ≥ 4 at baseline. Figure S5: 5‐D Itch changes in all domains and the sleep disturbance item at months 6 and 12 in patients with severe pruritus based on NRS ≥ 7 at baseline. Figure S6: PBC‐40 changes in all domains and the sleep disturbance question at months 6 and 12 in patients with severe pruritus based on NRS ≥ 7 at baseline. Figure S7: PBC‐40 changes in all domains and the sleep disturbance question at months 6 and 12 in patients with clinically significant pruritus based on PBC‐40 itch ≥ 7 at baseline. Figure S8: Mean pruritus NRS over time in patients with moderate to severe pruritus based on NRS ≥ 4 at BL (colour‐blind accessible). Figure S9: Daily duration of itch (a) and body regions with pruritus (b) over time based on 5‐D Itch in patients with moderate to severe pruritus based on NRS ≥ 4 at baseline (colour‐blind accessible). Figure S10: Sankey plot of baseline and month 12 NRS categories for s [file APT-64-23-s001.zip]

Archive with 1 entries (1 files):
- apt70630-sup-0001-Supinfo01.docx
